# Supplementary material for: Synthesis, Computational Studies, Antioxidant and Anti-Inflammatory Bio-Evaluation of 2,5-Disubstituted-1,3,4-Oxadiazole Derivatives
Source: Pharmaceuticals (Basel). 2023 Jul 24;16(7):1045. doi: 10.3390/ph16071045 (PMC10384447; doi:10.3390/ph16071045)
Supplement: Supplementary file 1 [file pharmaceuticals-16-01045-s001.zip]

Archive with 1 entries (1 files):
- pharmaceuticals-2465876-supplementary.pdf
